# Supplementary material for: Computational Fluid Simulation of Fibrinogen around Dental Implant Surfaces
Source: Int J Mol Sci. 2020 Jan 19;21(2):660. doi: 10.3390/ijms21020660 (PMC7014059; doi:10.3390/ijms21020660)
Supplement: Supplementary file 1 [file ijms-21-00660-s001.zip]

Archive with 4 entries (3 files):
- movies/
- movies/100íπ.wmv
- movies/5íπ.wmv
- movies/70íπ.wmv
